# Supplementary material for: Promoter replacement of ANT1 induces anthocyanin accumulation and triggers the shade avoidance response through developmental, physiological and metabolic reprogramming in tomato
Source: Hortic Res. 2022 Nov 15;10(2):uhac254. doi: 10.1093/hr/uhac254 (PMC9896602; doi:10.1093/hr/uhac254)
Supplement: Web_Material_uhac254 [file web_material_uhac254.zip]

Archive with 1 entries (1 files):
- Supporting Information_SUBMIT.docx
